# Supplementary material for: Spatiotemporal analysis of dengue fever in Burkina Faso from 2016 to 2019
Source: BMC Public Health. 2022 Mar 8;22:462. doi: 10.1186/s12889-022-12820-x (PMC8903647; doi:10.1186/s12889-022-12820-x)
Supplement: Supplementary file 1 — Additional file 1. Dengue annual cases by health district in Burkina Faso. This database contains by year for each health district in Burkina Faso, the dengue cases, the population, the average and smoothed incidences and excess hazard risk of dengue. [file 12889_2022_12820_MOESM1_ESM.xls]

## Sheet: Description
Additional file 1: Dengue annual cases by health district in Burkina Faso This database contains by year for each health district in Burkina Faso, the dengue cases, the population, the average and smoothed incidences and excess hazard risk of dengue

## Sheet: Dengue cases
Id	Districts	Cases_2016	Cases_2017	Cases_2018	Cases_2019	Pop_2016	Pop_2017	Pop_2018	Pop_2019	Average_Incidence	Ecess_risk	Smoothed_risk
1	Banfora	4	9	5	4	378219	392498	407073	421938	1.38172	0.435023	1.38172
2	Barsalogo	0	3	0	1	192527	198146	203904	209798	0.497671	0.156688	0.497671
3	Baskuy	433	1079	16	74	299035	311208	323646	336339	129.614	4.08081	12.9615
4	Batié	0	2	0	0	94691	97614	100608	103673	0.512222	0.161269	0.512223
5	Bitou	0	0	0	0	127431	131213	135082	139045	0	0	0
6	Bogandé	0	13	0	5	367142	378151	389429	400958	1.1712	0.368743	1.1712
7	Bogodogo	821	3947	377	1361	795721	828114	861209	894987	193.912	0.610515	1.93912
8	Boromo	1	28	5	0	280481	288516	296750	305193	2.93657	0.924554	2.93657
9	Boulmiougou	236	894	315	1201	888331	909292	956030	993527	69.679	0.219378	0.696789
10	Boulsa	0	8	0	1	436683	216180	222525	229019	1.03432	0.325645	1.03431
11	Boussé	23	16	0	10	213986	220233	226633	189937	5.81958	1.83224	5.81957
12	Boussouma	0	7	0	4	175818	180393	185098	233186	1.39895	0.440446	1.39894
13	Dafra	6	96	1	21	337112	696064	359199	370614	5.37908	1.69356	5.37909
14	Dandé	0	3	0	0	269101	277817	286732	295844	0.269962	0.0849954	0.269962
15	Dano	0	13	0	0	246165	252706	259413	266294	1.28608	0.40491	1.28607
16	Dédougou	2	261	25	244	390047	401168	412549	424240	32.2868	1.01653	3.22869
17	Diapaga	0	7	0	1	475170	490847	506868	523250	0.404305	0.127292	0.404306
18	Diébougou	0	22	1	1	135740	139824	144000	148270	4.27574	1.34618	4.27575
19	Djibo	0	27	0	11	471417	485935	500999	516396	1.92161	0.605002	1.92161
20	Do	10	197	8	4	530850	341249	565630	583605	15.4282	0.485744	1.54282
21	Dori	293	324	165	64	353194	364080	374867	385900	58.1372	1.8304	5.81373
22	Fada N'Gourma	0	41	3	10	416603	429709	443115	456817	3.10186	0.976594	3.10186
23	Gaoua	1	44	1	0	117309	252385	259841	267471	4.66775	1.4696	4.66774
24	Garango	0	0	0	0	211902	218189	224624	231214	0	0	0
25	Gayéri	0	1	0	0	113927	117973	122114	126332	0.211913	0.0667189	0.211913
26	Gorom-Gorom	2	8	0	0	270317	279047	288036	297228	0.901693	0.283891	0.901693
27	Gourcy	0	42	0	6	221372	227912	234620	241473	5.22823	1.64606	5.22823
28	Houndé	0	6	0	4	314556	324750	335173	345817	0.751064	0.236466	0.751064
29	Kampti	0	6	0	0	96974	99853	102800	105821	1.50221	0.472958	1.50221
30	Karankasso Vigué	1	1	1	0	103934	107300	110743	114262	0.699277	0.220162	0.699277
31	Kaya	20	975	22	397	384585	395812	407311	419088	87.9151	2.76792	8.79147
32	Kombissiri	0	14	1	2	190390	195026	199792	204706	2.16402	0.681324	2.16402
33	Kongoussi	4	1076	4	39	365433	376211	387253	398553	74.4807	2.34496	7.44806
34	Koudougou	17	464	68	550	374373	384340	394582	405085	69.5687	2.19031	6.95686
35	Koupela	0	24	1	19	236371	108185	250689	258096	7.48618	2.35696	7.48618
36	Léna	0	0	0	0	74613	77029	79501	82027	0	0	0
37	Léo	0	0	0	2	281150	289793	298630	307664	0.162515	0.0511664	0.162515
38	Manga	2	39	5	24	320649	329623	338830	348252	5.20567	1.63896	5.20566
39	Mangodara	0	0	0	0	221939	230318	238870	247594	0	0	0
40	Mani	0	0	0	0	179361	184741	190251	195883	0	0	0
41	Nanoro	0	18	3	6	146256	151050	155955	180357	4.29174	1.35122	4.29173
42	N'dorola	0	0	0	0	166683	171119	175680	160966	0	0	0
43	Nongr-massom	292	1985	80	147	651172	351101	365133	379454	167.714	0.528034	1.67714
44	Nouna	0	0	0	71	358695	368395	378353	388559	4.56816	1.43824	4.56815
45	Orodara	0	0	0	0	249091	257258	265608	274142	0	0	0
46	Ouahigouya	11	549	25	226	333244	342578	352144	361955	58.2736	1.8347	5.82737
47	Ouargaye	0	22	0	0	351870	362918	374239	385799	1.51549	0.477139	1.51549
48	Pama	0	0	0	2	116317	121092	125961	130926	0.381895	0.120237	0.381895
49	Pô	0	3	1	0	209007	215197	221543	228031	0.461363	0.145256	0.461363
50	Pouytenga	3	645	34	47	203925	210027	216281	222669	86.3506	27.1867	86.3505
51	Réo	0	8	0	0	198575	203824	209208	214733	0.981239	0.308934	0.981238
52	Sabou	0	65	16	83	106728	109569	112485	115482	36.355	11.4461	36.355
53	Saponé	0	16	1	0	106512	109094	111762	114509	3.89025	1.22481	3.89025
54	Sapouy	0	1	0	0	245442	253641	262018	270578	0.0985645	0.0310321	0.0985641
55	Sebba	0	2	0	1	217535	224245	231206	238324	0.32787	0.103227	0.327871
56	Seguenega	3	15	0	1	321849	334951	348338	230950	1.46084	0.459935	1.46085
57	Sig-noghin	314	1570	425	524	332764	171376	176502	362000	349.004	10.9881	34.9003
58	Sindou	0	16	0	0	351969	361883	372067	181744	1.10533	0.348004	1.10533
59	Solenzo	0	2	0	0	212629	218585	224691	382490	0.228744	0.072018	0.228744
60	Ténado	0	7	1	0	181089	185873	190785	195822	1.07254	0.337681	1.07254
61	Tenkodogo	5	21	1	0	233075	239993	247068	254317	2.82506	0.889447	2.82506
62	Thiou	0	0	0	0	175263	180174	185206	190364	0	0	0
63	Titao	0	14	0	0	188573	194040	199654	205394	1.80375	0.567894	1.80375
64	Toma	0	0	0	0	209806	215429	221193	227112	0	0	0
65	Tougan	0	9	2	3	280493	287801	295305	303001	1.19863	0.377379	1.19863
66	Tougouri	0	36	2	3	226697	233384	240232	247243	4.36778	1.37516	4.36778
67	Yako	6	234	1	24	413596	424577	435834	447406	15.5395	0.489248	1.55395
68	Zabré	0	3	0	1	150944	155428	160010	164706	0.634324	0.199712	0.634325
69	Ziniaré	5	102	32	72	307846	316189	324766	333557	16.3305	5.14153	16.3305
70	Zorgho	11	34	0	7	416220	427892	439833	452074	3.0343	0.955325	3.0343
